# Supplementary material for: Cancer Patients’ Willingness to Take COVID-19 Vaccination: A Nationwide Multicenter Survey in Korea
Source: Cancers (Basel). 2021 Aug 1;13(15):3883. doi: 10.3390/cancers13153883 (PMC8345425; doi:10.3390/cancers13153883)
Supplement: Supplementary file 1 [file cancers-13-03883-s001.zip]

Archive with 3 entries (3 files):
- Supplementary Material (Questionnaire English).pdf
- Table S1.pdf
- Table S2.pdf
